# Supplementary material for: Prevalence and risk factors of burnout among employees at COVID-19 vaccination centers: A cross-sectional study
Source: PLoS One. 2025 May 8;20(5):e0322803. doi: 10.1371/journal.pone.0322803 (PMC12061190; doi:10.1371/journal.pone.0322803)
Supplement: S1 Data — (XLSX) [file pone.0322803.s001.xlsx]

## Sheet: Form Responses 1
AGE ……… YEARS	GENDER	NATIONALITY	Marital state	With who are you living?	Your Monthly income……. SR	How often do you exercise in a regular working week?	Sleeping hours on average:	Are you a smoker	History of chronic illnesses:	DIABETES	HYPERTENTION	ASTHMA	HEART DISEASES	other chronic disease	Have you ever been diagnosed with a psyvhological illness?	Depression	Anxiety	Insomnia	OTHER	Are you receiving any of the following medications: (You can choose more than one answer)	Anti-depressant medication	Medication for anxiety	Medication for sleep disturbance	Any kind of pain killer	Don't use any medication	Place of work (the name of the vaccination center in which you work)	Job title	Duration of work in the vaccination center: ............. in months	Are you an employee of the Ministry of Health?	Duration of work in the Ministry of Health: .............. in years	During the past months, how much is the daily average of the Client you deal with?	If there are more than 20 clients write the average number below.................. Cliesnts	Current working schedule:	Average working hours per day:	Weekly holiday days:	Do you have a daily break between your working hours:	If yes, what is the rest time/minutes:	If you have any stress at work, how do you deal with it: (You can choose more than one answer)	Talking with my friends	I ask for help from my co-workers	I sit with my family and talk to them	I sleep a lot	I eat a lot	I sit alone	During the past six months, have you been absent or taken a vacation?	If yes, how many days, on average, were you absent from work?	What is the reason for your absence?	How many times did you take a test (swab) for COVID-I never took a swab9?	Did you get a positive (Covid-Yes9) test result?
30	Male	Saudi	Single	With my family	18000	3 to 4 times	< 6 hours	Current smoker	No	0	0	0	0	0	No	0	0	0	0	لا أستخدم أي أدوية	0	0	0	0	1	Balsamer PHC	physician	8	Yes	4	10-20 Clients	0	Morning shift	8 hours	2 day/week	No	0	أجلس بمفردي	0	0	0	0	0	1	Yes	> 10 Days	Annual leave	Twice	No
31	Female	Saudi	Married	With my family	12000	No regular exercise	6-8 hours	Never smoke	No	0	0	0	0	0	No	0	0	0	0	لا أستخدم أي أدوية	0	0	0	0	1	Sabah PHC	Nurse	11	Yes	10	10-20 Clients	0	Morning shift	8 hours	2 day/week	No	0	أطلب المساعدة من زملائي في العمل	0	1	0	0	0	0	Yes	> 10 Days	Annual leave	3 times or more	No
31	Male	Saudi	Married	With my family	20735	No regular exercise	< 6 hours	Never smoke	Yes	1	0	0	0	Ulcerative colitis	No	0	0	0	0	أي نوع من مسكنات الآلام	0	0	0	1	0	Al Bareed PHC	physician	12	Yes	2	> 20 Clients	40	Morning shift	8 hours	2 day/week	No	0	أنام كثيرًا, أجلس بمفردي	0	0	0	1	0	1	Yes	> 10 Days	Annual leave	3 times or more	Yes
33	Female	Saudi	Divorced	With my family	11000	1-2 times	6-8 hours	Never smoke	No	0	0	0	0	0	No	0	0	0	0	لا أستخدم أي أدوية	0	0	0	0	1	Qana PHC	Nurse	10	Yes	11	> 20 Clients	170	Morning shift	8 hours	2 day/week	No	0	أطلب المساعدة من زملائي في العمل	0	1	0	0	0	0	No	I did't absent or take vacation	0	Once	Yes
35	Male	Saudi	Married	With my family	16000	No regular exercise	6-8 hours	Never smoke	No	0	0	0	0	0	No	0	0	0	0	لا أستخدم أي أدوية	0	0	0	0	1	Qana PHC	pharmacist	12	Yes	10	> 20 Clients	180	Rotating shift	8 hours	2 day/week	No	0	أجلس بمفردي	0	0	0	0	0	1	Yes	> 10 Days	Annual leave	Twice	Yes
41	Male	Saudi	Married	With my family	18000	1-2 times	< 6 hours	Never smoke	No	0	0	0	0	0	No	0	0	0	0	لا أستخدم أي أدوية	0	0	0	0	1	Qana PHC	Nurse	12	Yes	15	> 20 Clients	40	Morning shift	8 hours	2 day/week	Yes	10-15 Min.	أطلب المساعدة من زملائي في العمل	0	1	0	0	0	0	Yes	5-10 Days	Sick leave	3 times or more	Yes
48	Male	Saudi	Married	With my family	8000	No regular exercise	6-8 hours	Ex-smoker	No	0	0	0	0	0	No	0	0	0	0	لا أستخدم أي أدوية	0	0	0	0	1	Qana PHC	Administrative	12	Yes	13	> 20 Clients	180	Morning shift	8 hours	2 day/week	No	0	أطلب المساعدة من زملائي في العمل, أجلس 1 وأتحدث معهم	0	1	1	0	0	0	Yes	5-10 Days	Sick leave	Once	No
29	Female	Saudi	Married	With my family	9000	1-2 times	< 6 hours	Never smoke	No	0	0	0	0	0	No	0	0	0	0	لا أستخدم أي أدوية	0	0	0	0	1	Al Bareed PHC	Nurse	12	Yes	5	> 20 Clients	400	Morning shift	> 8 hours	2 day/week	No	0	أتحدث مع أصدقائي	1	0	0	0	0	0	No	I did't absent or take vacation	0	3 times or more	No
32	Female	Saudi	Widowed	With my family	12900	No regular exercise	6-8 hours	Never smoke	No	0	0	0	0	0	No	0	0	0	0	لا أستخدم أي أدوية	0	0	0	0	1	Al Bareed PHC	lab specialist	12	Yes	10	> 20 Clients	40	Morning shift	8 hours	2 day/week	Yes	10-15 Min.	أتحدث مع أصدقائي	1	0	0	0	0	0	Yes	5-10 Days	Sick leave	3 times or more	Yes
37	Female	Saudi	Married	With my family	15000	No regular exercise	< 6 hours	Never smoke	No	0	0	0	0	0	No	0	0	0	0	لا أستخدم أي أدوية	0	0	0	0	1	Al Bareed PHC	Nurse	12	Yes	16	> 20 Clients	60	Morning shift	8 hours	2 day/week	No	0	أجلس بمفردي	0	0	0	0	0	1	No	I did't absent or take vacation	0	3 times or more	Yes
33	Male	Non Saudi	Married	With my family	7500	No regular exercise	6-8 hours	Never smoke	No	0	0	0	0	0	No	0	0	0	0	أي نوع من مسكنات الآلام	0	0	0	1	0	Sabt Tanomah PHC	physician	2	Yes	2	> 20 Clients	30	Morning shift	8 hours	2 day/week	No	0	أتحدث مع أصدقائي, أجلس 1 وأتحدث معهم	1	0	1	0	0	0	Yes	> 10 Days	Annual leave	3 times or more	No
26	Male	Saudi	Widowed	Alone	8309	Daily	6-8 hours	Never smoke	Yes	0	0	1	0	0	Yes	1	1	0	0	الأدوية المضادة للاكتئاب, أدوية للقلق	1	1	0	0	0	Al Hamila PHC	Public health specialist	8	Yes	4	> 20 Clients	465	Morning shift	8 hours	2 day/week	No	0	أطلب المساعدة من زملائي في العمل	0	1	0	0	0	0	Yes	5-10 Days	Sick leave	Twice	No
31	Female	Saudi	Divorced	With my family	12900	No regular exercise	6-8 hours	Never smoke	No	0	0	0	0	0	No	0	0	0	0	لا أستخدم أي أدوية	0	0	0	0	1	Sabah PHC	Nurse	19	Yes	10	> 20 Clients	10	Morning shift	8 hours	2 day/week	No	0	أتحدث مع أصدقائي	1	0	0	0	0	0	Yes	> 10 Days	Sick leave	Twice	No
39	Male	Non Saudi	Married	With my family	8000	5 to 6 times	< 6 hours	Never smoke	No	0	0	0	0	0	No	0	0	0	0	لا أستخدم أي أدوية	0	0	0	0	1	Dhahran Al Janoob PHC	physician	11	Yes	5	> 20 Clients	120	Morning shift	8 hours	2 day/week	No	0	أطلب المساعدة من زملائي في العمل	0	1	0	0	0	0	No	I did't absent or take vacation	0	Once	No
33	Male	Saudi	Married	With my family	10000	No regular exercise	< 6 hours	Never smoke	No	0	0	0	0	0	No	0	0	0	0	لا أستخدم أي أدوية	0	0	0	0	1	Mahayel Vaccination Center	pharmacist	24	Yes	6	> 20 Clients	200	Morning shift	8 hours	2 day/week	No	0	أتحدث مع أصدقائي, أجلس 1 وأتحدث معهم	1	0	1	0	0	0	No	I did't absent or take vacation	0	Once	No
29	Female	Saudi	Single	With my family	11000	1-2 times	6-8 hours	Never smoke	No	0	0	0	0	0	No	0	0	0	0	لا أستخدم أي أدوية	0	0	0	0	1	Sultan City PHC	Nurse	12	Yes	11	> 20 Clients	100	Morning shift	8 hours	2 day/week	Yes	10-15 Min.	أتحدث مع أصدقائي, أطلب المساعدة من زملائي في العمل, أجلس 1 وأتحدث معهم	1	1	1	0	0	0	No	I did't absent or take vacation	0	I never took a swab	No
30	Female	Saudi	Married	With my family	14000	1-2 times	6-8 hours	Never smoke	No	0	0	0	0	0	No	0	0	0	0	لا أستخدم أي أدوية	0	0	0	0	1	Sultan City PHC	pharmacist	7	Yes	13	> 20 Clients	50	Morning shift	8 hours	2 day/week	Yes	10-15 Min.	أجلس 1 وأتحدث معهم	0	0	1	0	0	0	Yes	> 10 Days	Annual leave	Once	No
29	Female	Saudi	Divorced	With my family	10000	No regular exercise	< 6 hours	Never smoke	No	0	0	0	0	0	No	0	0	0	0	لا أستخدم أي أدوية	0	0	0	0	1	Khyber Al Janoob PHC	Nurse	12	Yes	7	> 20 Clients	200	Rotating shift	8 hours	2 day/week	Yes	> 15 Min.	أتحدث مع أصدقائي	1	0	0	0	0	0	No	I did't absent or take vacation	0	Twice	Yes
29	Female	Saudi	Married	With my family	10000	1-2 times	< 6 hours	Never smoke	No	0	0	0	0	0	No	0	0	0	0	لا أستخدم أي أدوية	0	0	0	0	1	Sultan City PHC	Nurse	12	Yes	9	> 20 Clients	40	Morning shift	8 hours	2 day/week	Yes	10-15 Min.	أتحدث مع أصدقائي, أطلب المساعدة من زملائي في العمل	1	1	0	0	0	0	Yes	> 10 Days	Annual leave	3 times or more	Yes
29	Female	Saudi	Married	With my family	10000	1-2 times	< 6 hours	Never smoke	No	0	0	0	0	0	No	0	0	0	0	لا أستخدم أي أدوية	0	0	0	0	1	Sultan City PHC	Public health specialist	12	Yes	3	> 20 Clients	150	Morning shift	8 hours	2 day/week	Yes	10-15 Min.	أتحدث مع أصدقائي, أطلب المساعدة من زملائي في العمل	1	1	0	0	0	0	No	I did't absent or take vacation	0	3 times or more	Yes
36	Male	Non Saudi	Married	With my family	7000	No regular exercise	6-8 hours	Never smoke	Yes	1	0	0	0	0	No	0	0	0	0	لا أستخدم أي أدوية	0	0	0	0	1	Khyber Al Janoob PHC	physician	12	Yes	8	> 20 Clients	40	Morning shift	8 hours	2 day/week	No	0	أتحدث مع أصدقائي	1	0	0	0	0	0	No	I did't absent or take vacation	0	Twice	Yes
33	Female	Saudi	Married	With my family	5000	1-2 times	6-8 hours	Never smoke	Yes	0	0	1	0	0	No	0	0	0	0	لا أستخدم أي أدوية	0	0	0	0	1	Sultan City PHC	Nurse	9	Yes	12	> 20 Clients	40	Morning shift	8 hours	2 day/week	No	0	أتحدث مع أصدقائي	1	0	0	0	0	0	Yes	> 10 Days	Annual leave	3 times or more	No
31	Female	Saudi	Married	With my family	16000	No regular exercise	6-8 hours	Never smoke	No	0	0	0	0	0	No	0	0	0	0	لا أستخدم أي أدوية	0	0	0	0	1	Sultan City PHC	pharmacist	4	Yes	8	> 20 Clients	40	Morning shift	8 hours	2 day/week	No	0	أتحدث مع أصدقائي, أطلب المساعدة من زملائي في العمل	1	1	0	0	0	0	Yes	> 10 Days	Annual leave	3 times or more	Yes
35	Female	Saudi	Married	With my family	14000	1-2 times	< 6 hours	Never smoke	No	0	0	0	0	0	No	0	0	0	0	لا أستخدم أي أدوية	0	0	0	0	1	Khyber Al Janoob PHC	Nurse	12	Yes	14	10-20 Clients	0	Morning shift	8 hours	2 day/week	No	0	أجلس 1 وأتحدث معهم, أنام كثيرًا	0	0	1	1	0	0	No	I did't absent or take vacation	0	Once	Yes
40	Female	Saudi	Married	With my family	16000	No regular exercise	6-8 hours	Never smoke	No	0	0	0	0	0	No	0	0	0	0	لا أستخدم أي أدوية	0	0	0	0	1	Sultan City PHC	Nurse	8	Yes	19	> 20 Clients	250	Morning shift	8 hours	2 day/week	No	0	أجلس بمفردي	0	0	0	0	0	1	Yes	> 10 Days	Annual leave	3 times or more	No
40	Male	Saudi	Single	With my family	5700	No regular exercise	6-8 hours	Never smoke	No	0	0	0	0	0	Yes	1	0	0	0	لا أستخدم أي أدوية	0	0	0	0	1	Sultan City PHC	Other	7	Yes	16	> 20 Clients	100	Morning shift	8 hours	2 day/week	Yes	10-15 Min.	أجلس 1 وأتحدث معهم, أجلس بمفردي	0	0	1	0	0	1	No	I did't absent or take vacation	0	I never took a swab	No
33	Female	Saudi	Married	With my family	14000	No regular exercise	6-8 hours	Never smoke	No	0	0	0	0	0	No	0	0	0	0	لا أستخدم أي أدوية	0	0	0	0	1	Sultan City PHC	Nurse	9	Yes	11	> 20 Clients	25	Morning shift	8 hours	2 day/week	No	0	أطلب المساعدة من زملائي في العمل	0	1	0	0	0	0	Yes	> 10 Days	Annual leave	Twice	Yes
31	Male	Saudi	Married	With my family	21000	No regular exercise	< 6 hours	Never smoke	Yes	0	0	1	0	0	No	0	0	0	0	لا أستخدم أي أدوية	0	0	0	0	1	Abha field hospital	physician	6	Yes	7	> 20 Clients	150	Rotating shift	> 8 hours	I don't have a weekend	No	0	أنام كثيرًا, أأكل كثيرًا, أجلس بمفردي	0	0	0	1	1	1	Yes	5-10 Days	Annual leave	Twice	No
27	Female	Saudi	Single	With my family	14490	1-2 times	6-8 hours	Never smoke	No	0	0	0	0	0	No	0	0	0	0	لا أستخدم أي أدوية	0	0	0	0	1	Khyber Al Janoob PHC	Nurse	12	Yes	5	> 20 Clients	35	Morning shift	8 hours	2 day/week	Yes	10-15 Min.	أتحدث مع أصدقائي, أطلب المساعدة من زملائي في العمل	1	1	0	0	0	0	No	I did't absent or take vacation	0	Once	Yes
38	Female	Saudi	Divorced	With my family	1570	1-2 times	6-8 hours	Never smoke	No	0	0	0	0	0	No	0	0	0	0	لا أستخدم أي أدوية	0	0	0	0	1	Khyber Al Janoob PHC	Nurse	11	Yes	15	> 20 Clients	50	Morning shift	8 hours	2 day/week	Yes	10-15 Min.	أتحدث مع أصدقائي, أطلب المساعدة من زملائي في العمل	1	1	0	0	0	0	No	I did't absent or take vacation	0	I never took a swab	No
36	Female	Saudi	Married	With my family	8400	No regular exercise	< 6 hours	Never smoke	No	0	0	0	0	0	No	0	0	0	0	لا أستخدم أي أدوية	0	0	0	0	1	Abha field hospital	Nurse	8	Yes	14	> 20 Clients	90	Morning shift	8 hours	2 day/week	Yes	10-15 Min.	أجلس 1 وأتحدث معهم, أأكل كثيرًا, أجلس بمفردي	0	0	1	0	1	1	No	I did't absent or take vacation	0	Twice	Yes
48	Male	Saudi	Married	With my family	19500	No regular exercise	6-8 hours	Never smoke	Yes	0	1	0	0	0	No	0	0	0	0	لا أستخدم أي أدوية	0	0	0	0	1	Khyber Al Janoob PHC	Nurse	12	Yes	24	> 20 Clients	65	Morning shift	8 hours	2 day/week	No	0	أتحدث مع أصدقائي, أطلب المساعدة من زملائي في العمل	1	1	0	0	0	0	No	I did't absent or take vacation	0	I never took a swab	No
32	Female	Saudi	Single	With my family	12000	1-2 times	6-8 hours	Never smoke	No	0	0	0	0	0	No	0	0	0	0	لا أستخدم أي أدوية	0	0	0	0	1	Sultan City PHC	Nurse	8	Yes	11	10-20 Clients	0	Morning shift	8 hours	2 day/week	No	0	أتحدث مع أصدقائي	1	0	0	0	0	0	Yes	5-10 Days	Annual leave	3 times or more	No
26	Male	Saudi	Single	Alone	20000	5 to 6 times	6-8 hours	Never smoke	Yes	0	0	0	0	Psoriasis	No	0	0	0	0	لا أستخدم أي أدوية	0	0	0	0	1	Khyber Al Janoob PHC	physician	2	Yes	2	> 20 Clients	35	Rotating shift	8 hours	2 day/week	Yes	> 15 Min.	أتحدث مع أصدقائي, أطلب المساعدة من زملائي في العمل	1	1	0	0	0	0	No	I did't absent or take vacation	0	3 times or more	No
34	Male	Saudi	Married	With my family	14000	1-2 times	< 6 hours	Ex-smoker	No	0	0	0	0	0	No	0	0	0	0	لا أستخدم أي أدوية	0	0	0	0	1	Khyber Al Janoob PHC	Nurse	8	Yes	14	> 20 Clients	50	Morning shift	8 hours	2 day/week	No	0	أتحدث مع أصدقائي	1	0	0	0	0	0	No	I did't absent or take vacation	0	Once	No
46	Female	Non Saudi	Married	Alone	5618	Daily	6-8 hours	Never smoke	No	0	0	0	0	0	No	0	0	0	0	لا أستخدم أي أدوية	0	0	0	0	1	Khyber Al Janoob PHC	Nurse	6	Yes	19	> 20 Clients	112	Morning shift	8 hours	2 day/week	No	0	أجلس بمفردي	0	0	0	0	0	1	Yes	> 10 Days	Annual leave	3 times or more	No
32	Male	Saudi	Married	Alone	6000	1-2 times	6-8 hours	Never smoke	No	0	0	0	0	0	No	0	0	0	0	لا أستخدم أي أدوية	0	0	0	0	1	Khyber Al Janoob PHC	Nurse	12	Yes	1	> 20 Clients	50	Morning shift	8 hours	2 day/week	No	0	أتحدث مع أصدقائي	1	0	0	0	0	0	No	I did't absent or take vacation	0	3 times or more	Yes
36	Male	Saudi	Married	With my family	9000	5 to 6 times	6-8 hours	Never smoke	No	0	0	0	0	0	No	0	0	0	0	لا أستخدم أي أدوية	0	0	0	0	1	Abha field hospital	Administrative	6	Yes	15	> 20 Clients	800	Night shift	8 hours	1 day/week	No	0	أجلس بمفردي	0	0	0	0	0	1	No	I did't absent or take vacation	0	Twice	Yes
45	Male	Saudi	Married	With my family	6000	1-2 times	6-8 hours	Never smoke	No	0	0	0	0	0	No	0	0	0	0	لا أستخدم أي أدوية	0	0	0	0	1	Khyber Al Janoob PHC	Administrative	8	Yes	18	> 20 Clients	50	Morning shift	< 8 hours	2 day/week	No	0	أتحدث مع أصدقائي, أطلب المساعدة من زملائي في العمل	1	1	0	0	0	0	No	I did't absent or take vacation	0	I never took a swab	No
34	Female	Saudi	Married	With my family	14000	1-2 times	< 6 hours	Never smoke	Yes	0	0	0	0	Hypothyroidism	No	0	0	0	0	لا أستخدم أي أدوية	0	0	0	0	1	Sultan City PHC	Nurse	8	Yes	13	> 20 Clients	60	Morning shift	8 hours	2 day/week	No	0	أتحدث مع أصدقائي	1	0	0	0	0	0	Yes	5-10 Days	Annual leave	Twice	No
35	Female	Saudi	Divorced	With my family	17000	No regular exercise	< 6 hours	Never smoke	No	0	0	0	0	0	Yes	1	0	0	0	لا أستخدم أي أدوية	0	0	0	0	1	Abha field hospital	Nurse	11	Yes	14	> 20 Clients	55	Morning shift	> 8 hours	2 day/week	Yes	10-15 Min.	أتحدث مع أصدقائي, أجلس 1 وأتحدث معهم	1	0	1	0	0	0	Yes	< 5 Days	Annual leave	3 times or more	Yes
36	Male	Saudi	Married	With my family	24000	3 to 4 times	6-8 hours	Never smoke	No	0	0	0	0	0	No	0	0	0	0	لا أستخدم أي أدوية	0	0	0	0	1	Sultan City PHC	physician	1	Yes	1	> 20 Clients	110	Morning shift	8 hours	2 day/week	Yes	10-15 Min.	أتحدث مع أصدقائي	1	0	0	0	0	0	Yes	5-10 Days	Annual leave	3 times or more	Yes
33	Female	Saudi	Single	With my family	10000	No regular exercise	> 8 hours	Never smoke	No	0	0	0	0	0	No	0	0	0	0	لا أستخدم أي أدوية	0	0	0	0	1	Abha field hospital	Nurse	12	Yes	10	> 20 Clients	100	Morning shift	8 hours	1 day/week	Yes	10-15 Min.	أجلس بمفردي	0	0	0	0	0	1	Yes	5-10 Days	Annual leave	Twice	No
38	Female	Saudi	Married	With my family	17500	3 to 4 times	< 6 hours	Never smoke	No	0	0	0	0	0	No	0	0	0	0	لا أستخدم أي أدوية	0	0	0	0	1	Abha field hospital	Nurse	14	Yes	18	> 20 Clients	150	Morning shift	8 hours	2 day/week	Yes	> 15 Min.	أطلب المساعدة من زملائي في العمل	0	1	0	0	0	0	Yes	5-10 Days	Sick leave	3 times or more	Yes
43	Male	Saudi	Married	With my family	6150	1-2 times	6-8 hours	Ex-smoker	No	0	0	0	0	0	No	0	0	0	0	لا أستخدم أي أدوية	0	0	0	0	1	Khyber Al Janoob PHC	Administrative	12	Yes	10	> 20 Clients	80	Morning shift	8 hours	2 day/week	No	0	أتحدث مع أصدقائي, أجلس 1 وأتحدث معهم	1	0	1	0	0	0	Yes	5-10 Days	Annual leave	I never took a swab	No
34	Female	Saudi	Married	With my family	13500	No regular exercise	< 6 hours	Never smoke	Yes	0	0	1	0	0	No	0	0	0	0	لا أستخدم أي أدوية	0	0	0	0	1	Sultan City PHC	Nurse	8	Yes	8	> 20 Clients	48	Morning shift	8 hours	2 day/week	No	0	أجلس بمفردي	0	0	0	0	0	1	No	I did't absent or take vacation	0	3 times or more	Yes
33	Female	Saudi	Married	With my family	10000	No regular exercise	6-8 hours	Never smoke	No	0	0	0	0	0	No	0	0	0	0	أدوية لإضطراب النوم	0	0	1	0	0	Sultan City PHC	Nurse	1	Yes	10	10-20 Clients	0	Morning shift	8 hours	2 day/week	Yes	10-15 Min.	أطلب المساعدة من زملائي في العمل	0	1	0	0	0	0	No	I did't absent or take vacation	0	Twice	Yes
32	Female	Saudi	Married	With my family	12000	No regular exercise	6-8 hours	Never smoke	No	0	0	0	0	0	No	0	0	0	0	لا أستخدم أي أدوية	0	0	0	0	1	Sultan City PHC	Nurse	8	Yes	5	> 20 Clients	50	Morning shift	8 hours	2 day/week	No	0	أجلس بمفردي	0	0	0	0	0	1	Yes	> 10 Days	Annual leave	Twice	Yes
33	Male	Saudi	Married	With my family	10100	No regular exercise	6-8 hours	Never smoke	No	0	0	0	0	0	No	0	0	0	0	لا أستخدم أي أدوية	0	0	0	0	1	Khyber Al Janoob PHC	Administrative	12	Yes	10	> 20 Clients	35	Morning shift	> 8 hours	2 day/week	No	0	أتحدث مع أصدقائي, أطلب المساعدة من زملائي في العمل	1	1	0	0	0	0	Yes	< 5 Days	Annual leave	Twice	No
29	Male	Saudi	Married	With my family	4300	1-2 times	6-8 hours	Never smoke	No	0	0	0	0	0	No	0	0	0	0	لا أستخدم أي أدوية	0	0	0	0	1	Khyber Al Janoob PHC	Other	12	Yes	5	> 20 Clients	32	Morning shift	8 hours	2 day/week	Yes	< 10 Min.	أتحدث مع أصدقائي, أطلب المساعدة من زملائي في العمل	1	1	0	0	0	0	No	I did't absent or take vacation	0	I never took a swab	No
35	Male	Saudi	Married	With my family	11400	Daily	6-8 hours	Never smoke	No	0	0	0	0	0	No	0	0	0	0	لا أستخدم أي أدوية	0	0	0	0	1	Al-Majardah Vaccination Center	Other	9	Yes	15	> 20 Clients	250	Morning shift	8 hours	2 day/week	Yes	< 10 Min.	أطلب المساعدة من زملائي في العمل	0	1	0	0	0	0	No	I did't absent or take vacation	0	Twice	Yes
33	Male	Saudi	Married	With my family	12300	Daily	6-8 hours	Never smoke	No	0	0	0	0	0	No	0	0	0	0	لا أستخدم أي أدوية	0	0	0	0	1	Khyber Al Janoob PHC	lab specialist	9	Yes	8	> 20 Clients	44	Morning shift	8 hours	2 day/week	No	0	أطلب المساعدة من زملائي في العمل	0	1	0	0	0	0	No	I did't absent or take vacation	0	I never took a swab	No
38	Male	Saudi	Married	With my family	3700	Daily	< 6 hours	Current smoker	Yes	1	0	0	0	0	No	0	0	0	0	لا أستخدم أي أدوية	0	0	0	0	1	Al-Majardah Vaccination Center	Administrative	9	Yes	7	> 20 Clients	200	Morning shift	8 hours	2 day/week	No	0	أتحدث مع أصدقائي	1	0	0	0	0	0	Yes	5-10 Days	Sick leave	I never took a swab	No
28	Female	Saudi	Married	With my family	10000	No regular exercise	< 6 hours	Never smoke	No	0	0	0	0	0	No	0	0	0	0	لا أستخدم أي أدوية	0	0	0	0	1	Al-Majardah Vaccination Center	Nurse	9	Yes	5	> 20 Clients	200	Morning shift	8 hours	2 day/week	Yes	10-15 Min.	أطلب المساعدة من زملائي في العمل	0	1	0	0	0	0	Yes	5-10 Days	Sick leave	Twice	Yes
50	Male	Saudi	Married	With my family	8000	5 to 6 times	< 6 hours	Never smoke	No	0	0	0	0	0	No	0	0	0	0	لا أستخدم أي أدوية	0	0	0	0	1	Al Qahma PHC	Administrative	26	Yes	32	> 20 Clients	120	Morning shift	8 hours	2 day/week	No	0	أطلب المساعدة من زملائي في العمل	0	1	0	0	0	0	No	I did't absent or take vacation	0	Twice	No
29	Female	Saudi	Married	With my family	12000	No regular exercise	6-8 hours	Never smoke	No	0	0	0	0	0	No	0	0	0	0	لا أستخدم أي أدوية	0	0	0	0	1	Mahayel Vaccination Center	Nurse	13	Yes	9	> 20 Clients	700	Morning shift	8 hours	2 day/week	Yes	10-15 Min.	أطلب المساعدة من زملائي في العمل	0	1	0	0	0	0	Yes	> 10 Days	Annual leave	3 times or more	Yes
31	Male	Saudi	Single	With my family	8000	No regular exercise	6-8 hours	Never smoke	No	0	0	0	0	0	No	0	0	0	0	لا أستخدم أي أدوية	0	0	0	0	1	Abha field hospital	Other	12	Yes	2	> 20 Clients	1500	Morning shift	8 hours	2 day/week	No	0	أتحدث مع أصدقائي, أطلب المساعدة من زملائي في العمل	1	1	0	0	0	0	No	I did't absent or take vacation	0	3 times or more	No
41	Male	Saudi	Married	With my family	16400	3 to 4 times	6-8 hours	Never smoke	No	0	0	0	0	0	No	0	0	0	0	لا أستخدم أي أدوية	0	0	0	0	1	Al Berk PHC	lab specialist	12	Yes	19	> 20 Clients	90	Morning shift	8 hours	2 day/week	No	0	أطلب المساعدة من زملائي في العمل	0	1	0	0	0	0	Yes	< 5 Days	Annual leave	Once	No
30	Male	Saudi	Single	With my family	13000	No regular exercise	< 6 hours	Ex-smoker	No	0	0	0	0	0	No	0	0	0	0	لا أستخدم أي أدوية	0	0	0	0	1	Al Berk PHC	Public health specialist	12	Yes	4	> 20 Clients	86	Morning shift	> 8 hours	2 day/week	Yes	< 10 Min.	أطلب المساعدة من زملائي في العمل	0	1	0	0	0	0	Yes	< 5 Days	Annual leave	Twice	No
30	Female	Saudi	Married	With my family	14000	No regular exercise	6-8 hours	Never smoke	No	0	0	0	0	0	No	0	0	0	0	لا أستخدم أي أدوية	0	0	0	0	1	Mahayel Vaccination Center	Nurse	12	Yes	6	> 20 Clients	100	Morning shift	8 hours	2 day/week	No	0	أطلب المساعدة من زملائي في العمل, أنام كثيرًا, أأكل كثيرًا	0	1	0	1	1	0	Yes	5-10 Days	Annual leave	I never took a swab	No
27	Female	Saudi	Single	With my family	12000	5 to 6 times	6-8 hours	Never smoke	Yes	1	0	0	0	0	No	0	0	0	0	أي نوع من مسكنات الآلام	0	0	0	1	0	Abha field hospital	Public health specialist	11	Yes	2	> 20 Clients	45	Morning shift	8 hours	2 day/week	No	0	أجلس بمفردي	0	0	0	0	0	1	No	I did't absent or take vacation	0	I never took a swab	No
31	Female	Saudi	Divorced	With my family	12000	1-2 times	6-8 hours	Never smoke	Yes	0	0	1	0	0	No	0	0	0	0	لا أستخدم أي أدوية	0	0	0	0	1	Al Berk PHC	Nurse	8	Yes	11	> 20 Clients	200	Morning shift	8 hours	2 day/week	No	0	أجلس 1 وأتحدث معهم	0	0	1	0	0	0	No	I did't absent or take vacation	0	Once	No
34	Male	Saudi	Married	With my family	3700	3 to 4 times	6-8 hours	Never smoke	Yes	0	0	0	0	pancreatitis	No	0	0	0	0	لا أستخدم أي أدوية	0	0	0	0	1	Al-Majardah Vaccination Center	Administrative	5	Yes	4	> 20 Clients	200	Morning shift	8 hours	2 day/week	No	0	أجلس 1 وأتحدث معهم	0	0	1	0	0	0	No	I did't absent or take vacation	0	Once	Yes
33	Female	Saudi	Divorced	With my family	14000	No regular exercise	6-8 hours	Never smoke	No	0	0	0	0	0	No	0	0	0	0	لا أستخدم أي أدوية	0	0	0	0	1	Abha field hospital	Nurse	5	Yes	11	> 20 Clients	500	Night shift	8 hours	2 day/week	Yes	> 15 Min.	أتحدث مع أصدقائي, أطلب المساعدة من زملائي في العمل, أجلس بمفردي	1	1	0	0	0	1	Yes	5-10 Days	Sick leave	Twice	Yes
29	Female	Saudi	Married	With my family	13000	No regular exercise	6-8 hours	Never smoke	No	0	0	0	0	0	No	0	0	0	0	لا أستخدم أي أدوية	0	0	0	0	1	Abha field hospital	Nurse	14	Yes	4	> 20 Clients	100	Night shift	8 hours	2 day/week	No	0	أطلب المساعدة من زملائي في العمل	0	1	0	0	0	0	Yes	> 10 Days	Annual leave	Twice	Yes
34	Female	Saudi	Married	With my family	13000	No regular exercise	6-8 hours	Never smoke	No	0	0	0	0	0	No	0	0	0	0	لا أستخدم أي أدوية	0	0	0	0	1	Nishian PHC	Nurse	12	Yes	10	> 20 Clients	400	Morning shift	8 hours	2 day/week	No	0	أجلس 1 وأتحدث معهم	0	0	1	0	0	0	Yes	5-10 Days	Annual leave	I never took a swab	No
35	Male	Saudi	Married	With my family	3700	5 to 6 times	6-8 hours	Never smoke	No	0	0	0	0	0	No	0	0	0	0	لا أستخدم أي أدوية	0	0	0	0	1	Al-Majardah Vaccination Center	security	4	Yes	8	> 20 Clients	400	Morning shift	8 hours	1 day/week	No	0	أجلس 1 وأتحدث معهم	0	0	1	0	0	0	No	I did't absent or take vacation	0	Once	Yes
32	Female	Saudi	Married	With my family	10000	Daily	6-8 hours	Never smoke	No	0	0	0	0	0	No	0	0	0	0	لا أستخدم أي أدوية	0	0	0	0	1	Nishian PHC	Nurse	12	Yes	13	> 20 Clients	40	Morning shift	8 hours	2 day/week	Yes	< 10 Min.	أطلب المساعدة من زملائي في العمل	0	1	0	0	0	0	Yes	< 5 Days	Sick leave	Once	Yes
34	Female	Saudi	Married	With my family	14000	No regular exercise	< 6 hours	Never smoke	Yes	0	0	0	0	Hypothyroidism	No	0	0	0	0	أي نوع من مسكنات الآلام	0	0	0	1	0	Khyber Al Janoob PHC	Nurse	13	Yes	16	> 20 Clients	30	Rotating shift	> 8 hours	2 day/week	Yes	< 10 Min.	أتحدث مع أصدقائي	1	0	0	0	0	0	Yes	5-10 Days	Annual leave	Once	Yes
39	Male	Saudi	Single	With my family	13000	1-2 times	6-8 hours	Current smoker	No	0	0	0	0	0	No	0	0	0	0	لا أستخدم أي أدوية	0	0	0	0	1	Dhahran Al Janoob PHC	Nurse	8	Yes	13	> 20 Clients	50	Morning shift	8 hours	2 day/week	Yes	> 15 Min.	أطلب المساعدة من زملائي في العمل	0	1	0	0	0	0	Yes	> 10 Days	Annual leave	Once	No
40	Female	Non Saudi	Divorced	With one of my relative \ friend	7438	3 to 4 times	6-8 hours	Never smoke	No	0	0	0	0	0	No	0	0	0	0	لا أستخدم أي أدوية	0	0	0	0	1	Al-Asran PHC	physician	10	Yes	8	> 20 Clients	240	Morning shift	8 hours	2 day/week	No	0	أطلب المساعدة من زملائي في العمل	0	1	0	0	0	0	No	I did't absent or take vacation	0	Twice	Yes
34	Male	Saudi	Married	With my family	13000	No regular exercise	6-8 hours	Never smoke	No	0	0	0	0	0	No	0	0	0	0	لا أستخدم أي أدوية	0	0	0	0	1	Khyber Al Janoob PHC	Other	12	Yes	10	10-20 Clients	0	Rotating shift	8 hours	2 day/week	No	0	أتحدث مع أصدقائي, أطلب المساعدة من زملائي في العمل	1	1	0	0	0	0	Yes	5-10 Days	Annual leave	Once	No
30	Male	Saudi	Married	With my family	13000	1-2 times	< 6 hours	Never smoke	No	0	0	0	0	0	No	0	0	0	0	لا أستخدم أي أدوية	0	0	0	0	1	Bahr Abu Sakina PHC	lab specialist	10	Yes	10	> 20 Clients	25	Morning shift	8 hours	2 day/week	Yes	10-15 Min.	أتحدث مع أصدقائي	1	0	0	0	0	0	No	I did't absent or take vacation	0	Twice	No
32	Male	Saudi	Married	With my family	12900	No regular exercise	6-8 hours	Never smoke	No	0	0	0	0	0	No	0	0	0	0	لا أستخدم أي أدوية	0	0	0	0	1	Mahayel Vaccination Center	Public health specialist	11	Yes	10	> 20 Clients	80	Night shift	8 hours	2 day/week	Yes	10-15 Min.	أتحدث مع أصدقائي	1	0	0	0	0	0	No	I did't absent or take vacation	0	I never took a swab	No
29	Female	Saudi	Married	With my family	13000	No regular exercise	6-8 hours	Never smoke	No	0	0	0	0	0	No	0	0	0	0	لا أستخدم أي أدوية	0	0	0	0	1	Abha field hospital	Nurse	12	Yes	4	> 20 Clients	250	Night shift	8 hours	2 day/week	Yes	10-15 Min.	أطلب المساعدة من زملائي في العمل, أجلس 1 وأتحدث معهم	0	1	1	0	0	0	Yes	> 10 Days	Annual leave	3 times or more	Yes
38	Male	Saudi	Married	With my family	14000	3 to 4 times	6-8 hours	Ex-smoker	No	0	0	0	0	0	No	0	0	0	0	لا أستخدم أي أدوية	0	0	0	0	1	Abha field hospital	Nurse	3	Yes	21	> 20 Clients	300	Night shift	> 8 hours	2 day/week	No	0	أتحدث مع أصدقائي, أجلس 1 وأتحدث معهم	1	0	1	0	0	0	No	I did't absent or take vacation	0	Twice	No
32	Female	Saudi	Single	With my family	13000	No regular exercise	6-8 hours	Never smoke	Yes	0	1	1	0	0	No	0	0	0	0	لا أستخدم أي أدوية	0	0	0	0	1	Al Bareed PHC	Nurse	12	Yes	9	> 20 Clients	70	Morning shift	8 hours	2 day/week	No	0	أطلب المساعدة من زملائي في العمل	0	1	0	0	0	0	No	I did't absent or take vacation	0	Once	Yes
33	Male	Saudi	Married	With my family	20000	No regular exercise	6-8 hours	Current smoker	No	0	0	0	0	0	No	0	0	0	0	لا أستخدم أي أدوية	0	0	0	0	1	Al Bareed PHC	physician	2	Yes	6	< 10 Clients	0	Morning shift	8 hours	2 day/week	No	0	أتحدث مع أصدقائي	1	0	0	0	0	0	No	I did't absent or take vacation	0	Twice	Yes
29	Female	Saudi	Single	With my family	20000	5 to 6 times	6-8 hours	Never smoke	No	0	0	0	0	0	No	0	0	0	0	لا أستخدم أي أدوية	0	0	0	0	1	Al Bareed PHC	physician	10	Yes	1	10-20 Clients	0	Morning shift	8 hours	2 day/week	Yes	10-15 Min.	أجلس 1 وأتحدث معهم, أجلس بمفردي	0	0	1	0	0	1	No	I did't absent or take vacation	0	I never took a swab	No
30	Female	Saudi	Married	With my family	14000	No regular exercise	6-8 hours	Never smoke	No	0	0	0	0	0	No	0	0	0	0	لا أستخدم أي أدوية	0	0	0	0	1	Abha field hospital	Nurse	12	Yes	6	> 20 Clients	1000	Morning shift	8 hours	2 day/week	Yes	10-15 Min.	أتحدث مع أصدقائي	1	0	0	0	0	0	Yes	> 10 Days	Annual leave	3 times or more	No
38	Female	Non Saudi	Married	With my family	7000	No regular exercise	6-8 hours	Never smoke	No	0	0	0	0	0	No	0	0	0	0	لا أستخدم أي أدوية	0	0	0	0	1	Sultan City PHC	physician	8	Yes	6	> 20 Clients	65	Morning shift	8 hours	2 day/week	No	0	أطلب المساعدة من زملائي في العمل	0	1	0	0	0	0	Yes	> 10 Days	Annual leave	3 times or more	No
30	Male	Saudi	Married	With my family	4000	1-2 times	6-8 hours	Ex-smoker	No	0	0	0	0	0	No	0	0	0	0	لا أستخدم أي أدوية	0	0	0	0	1	Khyber Al Janoob PHC	Administrative	12	Yes	1	> 20 Clients	70	Night shift	8 hours	2 day/week	No	0	أطلب المساعدة من زملائي في العمل, أجلس بمفردي	0	1	0	0	0	1	Yes	5-10 Days	Annual leave	I never took a swab	No
31	Female	Saudi	Single	With my family	11480	No regular exercise	6-8 hours	Never smoke	Yes	0	0	0	0	Herniated disc	No	0	0	0	0	لا أستخدم أي أدوية	0	0	0	0	1	Al Qahma PHC	Nurse	11	Yes	9	> 20 Clients	70	Morning shift	8 hours	2 day/week	No	0	أتحدث مع أصدقائي	1	0	0	0	0	0	No	I did't absent or take vacation	0	I never took a swab	No
21	Female	Saudi	Single	With my family	5000	Daily	< 6 hours	Never smoke	No	0	0	0	0	0	No	0	0	0	0	لا أستخدم أي أدوية	0	0	0	0	1	Abha field hospital	Other	3	No	0	10-20 Clients	0	Rotating shift	8 hours	2 day/week	Yes	10-15 Min.	أطلب المساعدة من زملائي في العمل, أجلس بمفردي	0	1	0	0	0	1	No	I did't absent or take vacation	0	Once	No
25	Male	Saudi	Single	Alone	4000	1-2 times	< 6 hours	Never smoke	No	0	0	0	0	0	Yes	1	0	0	0	لا أستخدم أي أدوية	0	0	0	0	1	Abha field hospital	Other	3	Yes	1	> 20 Clients	200	Night shift	8 hours	2 day/week	Yes	10-15 Min.	أتحدث مع أصدقائي, أجلس بمفردي	1	0	0	0	0	1	No	I did't absent or take vacation	0	3 times or more	Yes
23	Female	Saudi	Single	With my family	0	No regular exercise	> 8 hours	Never smoke	No	0	0	0	0	0	No	0	0	0	0	أي نوع من مسكنات الآلام	0	0	0	1	0	Abha field hospital	Other	2	No	0	> 20 Clients	100	Morning shift	8 hours	2 day/week	Yes	< 10 Min.	أطلب المساعدة من زملائي في العمل	0	1	0	0	0	0	No	I did't absent or take vacation	0	Twice	Yes
19	Female	Saudi	Single	With my family	0	Daily	6-8 hours	Never smoke	No	0	0	0	0	0	No	0	0	0	0	لا أستخدم أي أدوية	0	0	0	0	1	Abha field hospital	Other	3	No	0	10-20 Clients	0	Rotating shift	8 hours	1 day/week	Yes	10-15 Min.	أتحدث مع أصدقائي	1	0	0	0	0	0	No	I did't absent or take vacation	0	I never took a swab	No
24	Female	Saudi	Single	With my family	0	1-2 times	6-8 hours	Ex-smoker	No	0	0	0	0	0	No	0	0	0	0	لا أستخدم أي أدوية	0	0	0	0	1	Abha field hospital	Other	2	No	0	> 20 Clients	1000	Morning shift	8 hours	2 day/week	Yes	< 10 Min.	أتحدث مع أصدقائي, أطلب المساعدة من زملائي في العمل	1	1	0	0	0	0	No	I did't absent or take vacation	0	I never took a swab	No
30	Female	Saudi	Married	With my family	13438	1-2 times	< 6 hours	Never smoke	No	0	0	0	0	0	No	0	0	0	0	لا أستخدم أي أدوية	0	0	0	0	1	Abha field hospital	Nurse	12	Yes	6	> 20 Clients	50	Morning shift	8 hours	2 day/week	Yes	10-15 Min.	أتحدث مع أصدقائي, أجلس بمفردي	1	0	0	0	0	1	Yes	> 10 Days	Annual leave	Once	No
30	Female	Saudi	Married	With my family	4670	3 to 4 times	< 6 hours	Never smoke	No	0	0	0	0	0	No	0	0	0	0	لا أستخدم أي أدوية	0	0	0	0	1	Abha field hospital	Other	6	No	0	> 20 Clients	300	Morning shift	8 hours	2 day/week	Yes	10-15 Min.	أتحدث مع أصدقائي, أطلب المساعدة من زملائي في العمل, أجلس 1 وأتحدث معهم	1	1	1	0	0	0	No	I did't absent or take vacation	0	Twice	No
32	Male	Saudi	Single	With my family	3600	No regular exercise	6-8 hours	Ex-smoker	No	0	0	0	0	0	No	0	0	0	0	لا أستخدم أي أدوية	0	0	0	0	1	Abha field hospital	security	10	Yes	1	> 20 Clients	120	Morning shift	8 hours	1 day/week	Yes	> 15 Min.	أتحدث مع أصدقائي	1	0	0	0	0	0	Yes	> 10 Days	Sick leave	3 times or more	No
37	Female	Saudi	Divorced	With my family	3000	3 to 4 times	6-8 hours	Ex-smoker	No	0	0	0	0	0	No	0	0	0	0	أدوية لإضطراب النوم, أي نوع من مسكنات الآلام	0	0	1	1	0	Abha field hospital	security	2	Yes	1	> 20 Clients	800	Morning shift	8 hours	1 day/week	No	0	أتحدث مع أصدقائي	1	0	0	0	0	0	No	I did't absent or take vacation	0	Once	Yes
24	Male	Saudi	Single	With my family	3600	No regular exercise	< 6 hours	Ex-smoker	Yes	1	0	0	0	0	No	0	0	0	0	لا أستخدم أي أدوية	0	0	0	0	1	Abha field hospital	security	7	Yes	7	> 20 Clients	100	Morning shift	8 hours	1 day/week	Yes	10-15 Min.	أطلب المساعدة من زملائي في العمل	0	1	0	0	0	0	No	I did't absent or take vacation	0	I never took a swab	No
50	Male	Saudi	Married	With my family	8000	No regular exercise	< 6 hours	Ex-smoker	No	0	0	0	0	0	No	0	0	0	0	لا أستخدم أي أدوية	0	0	0	0	1	Abha field hospital	security	9	Yes	1	> 20 Clients	900	Night shift	8 hours	1 day/week	Yes	> 15 Min.	أطلب المساعدة من زملائي في العمل	0	1	0	0	0	0	No	I did't absent or take vacation	0	Once	No
25	Male	Saudi	Single	With my family	3000	No regular exercise	6-8 hours	Current smoker	No	0	0	0	0	0	Yes	0	1	0	0	لا أستخدم أي أدوية	0	0	0	0	1	Abha field hospital	security	10	Yes	1	> 20 Clients	400	Morning shift	8 hours	1 day/week	No	0	أجلس بمفردي	0	0	0	0	0	1	Yes	< 5 Days	Sick leave	3 times or more	No
29	Male	Saudi	Married	With my family	26000	No regular exercise	< 6 hours	Never smoke	Yes	0	0	1	0	0	No	0	0	0	0	لا أستخدم أي أدوية	0	0	0	0	1	Abha field hospital	physician	12	Yes	3	> 20 Clients	90	Morning shift	> 8 hours	2 day/week	Yes	10-15 Min.	أنام كثيرًا, أأكل كثيرًا, أجلس بمفردي	0	0	0	1	1	1	Yes	5-10 Days	Annual leave	3 times or more	No
19	Male	Saudi	Single	With my family	3669	No regular exercise	6-8 hours	Never smoke	Yes	0	0	1	0	0	No	0	0	0	0	لا أستخدم أي أدوية	0	0	0	0	1	Abha field hospital	security	7	Yes	1	> 20 Clients	120	Night shift	8 hours	1 day/week	Yes	> 15 Min.	أطلب المساعدة من زملائي في العمل	0	1	0	0	0	0	No	I did't absent or take vacation	0	Twice	No
33	Female	Saudi	Married	With my family	3600	No regular exercise	6-8 hours	Never smoke	No	0	0	0	0	0	No	0	0	0	0	لا أستخدم أي أدوية	0	0	0	0	1	Abha field hospital	security	10	Yes	1	> 20 Clients	400	Morning shift	8 hours	1 day/week	Yes	10-15 Min.	أطلب المساعدة من زملائي في العمل	0	1	0	0	0	0	Yes	5-10 Days	Sick leave	Twice	No
32	Male	Saudi	Married	With my family	24000	No regular exercise	6-8 hours	Current smoker	No	0	0	0	0	0	No	0	0	0	0	أدوية لإضطراب النوم	0	0	1	0	0	Vaccine team	physician	12	Yes	9	> 20 Clients	500	Rotating shift	> 8 hours	2 day/week	No	0	أتحدث مع أصدقائي	1	0	0	0	0	0	No	I did't absent or take vacation	0	3 times or more	No
39	Male	Saudi	Married	With my family	17000	3 to 4 times	6-8 hours	Never smoke	No	0	0	0	0	0	No	0	0	0	0	لا أستخدم أي أدوية	0	0	0	0	1	Al hai Aljadead	Nurse	4	Yes	18	> 20 Clients	45	Night shift	> 8 hours	1 day/week	Yes	10-15 Min.	أتحدث مع أصدقائي, أأكل كثيرًا	1	0	0	0	1	0	Yes	5-10 Days	Annual leave	Once	No
21	Male	Saudi	Single	Alone	3600	3 to 4 times	< 6 hours	Never smoke	No	0	0	0	0	0	No	0	0	0	0	لا أستخدم أي أدوية	0	0	0	0	1	Abha field hospital	security	8	Yes	1	> 20 Clients	130	Morning shift	8 hours	1 day/week	Yes	< 10 Min.	أطلب المساعدة من زملائي في العمل	0	1	0	0	0	0	Yes	< 5 Days	Sick leave	3 times or more	No
31	Male	Saudi	Married	With my family	10000	1-2 times	6-8 hours	Never smoke	No	0	0	0	0	0	No	0	0	0	0	لا أستخدم أي أدوية	0	0	0	0	1	Vaccine team	Public health specialist	12	Yes	5	> 20 Clients	80	Rotating shift	8 hours	2 day/week	Yes	10-15 Min.	أجلس بمفردي	0	0	0	0	0	1	No	I did't absent or take vacation	0	3 times or more	No
53	Male	Saudi	Married	With my family	6222	Daily	6-8 hours	Never smoke	Yes	1	0	0	0	0	No	0	0	0	0	لا أستخدم أي أدوية	0	0	0	0	1	Al Hamila PHC	security	11	Yes	23	> 20 Clients	90	Rotating shift	8 hours	2 day/week	No	0	أتحدث مع أصدقائي, أطلب المساعدة من زملائي في العمل	1	1	0	0	0	0	No	I did't absent or take vacation	0	I never took a swab	No
47	Female	Saudi	Divorced	With my family	3600	3 to 4 times	6-8 hours	Never smoke	Yes	1	0	1	0	0	No	0	0	0	0	أي نوع من مسكنات الآلام	0	0	0	1	0	Abha field hospital	security	10	Yes	1	> 20 Clients	500	Morning shift	> 8 hours	1 day/week	No	0	أطلب المساعدة من زملائي في العمل	0	1	0	0	0	0	Yes	5-10 Days	Annual leave	3 times or more	Yes
28	Male	Saudi	Single	With my family	6000	No regular exercise	6-8 hours	Never smoke	Yes	0	0	1	0	0	No	0	0	0	0	لا أستخدم أي أدوية	0	0	0	0	1	Prince Sultan Cultural Center	Administrative	11	No	0	> 20 Clients	200	Night shift	> 8 hours	1 day/week	Yes	> 15 Min.	أتحدث مع أصدقائي, أطلب المساعدة من زملائي في العمل, أجلس بمفردي	1	1	0	0	0	1	No	I did't absent or take vacation	0	3 times or more	No
26	Male	Saudi	Single	With my family	6000	1-2 times	6-8 hours	Never smoke	No	0	0	0	0	0	No	0	0	0	0	لا أستخدم أي أدوية	0	0	0	0	1	Prince Sultan Cultural Center	Administrative	12	Yes	1	> 20 Clients	50	Rotating shift	> 8 hours	1 day/week	No	0	أجلس بمفردي	0	0	0	0	0	1	No	I did't absent or take vacation	0	3 times or more	No
32	Female	Saudi	Divorced	With my family	0	5 to 6 times	6-8 hours	Never smoke	No	0	0	0	0	0	No	0	0	0	0	لا أستخدم أي أدوية	0	0	0	0	1	Prince Sultan Cultural Center	Administrative	1	No	0	> 20 Clients	100	Night shift	8 hours	1 day/week	Yes	> 15 Min.	أطلب المساعدة من زملائي في العمل	0	1	0	0	0	0	No	I did't absent or take vacation	0	Once	Yes
30	Female	Saudi	Single	With my family	3000	Daily	< 6 hours	Never smoke	No	0	0	0	0	0	No	0	0	0	0	لا أستخدم أي أدوية	0	0	0	0	1	Prince Sultan Cultural Center	Other	1	No	0	> 20 Clients	150	Night shift	8 hours	1 day/week	Yes	> 15 Min.	أتحدث مع أصدقائي, أطلب المساعدة من زملائي في العمل	1	1	0	0	0	0	No	I did't absent or take vacation	0	Once	No
25	Female	Saudi	Single	With my family	3000	No regular exercise	> 8 hours	Never smoke	No	0	0	0	0	0	Yes	1	0	0	0	لا أستخدم أي أدوية	0	0	0	0	1	Prince Sultan Cultural Center	Other	7	Yes	1	> 20 Clients	40	Night shift	8 hours	1 day/week	Yes	> 15 Min.	أجلس بمفردي	0	0	0	0	0	1	Yes	< 5 Days	Sick leave	3 times or more	No
33	Female	Saudi	Married	With my family	15000	No regular exercise	< 6 hours	Never smoke	No	0	0	0	0	0	No	0	0	0	0	لا أستخدم أي أدوية	0	0	0	0	1	Vaccine team	Nurse	3	Yes	13	> 20 Clients	80	Morning shift	8 hours	2 day/week	No	0	أتحدث مع أصدقائي, أأكل كثيرًا	1	0	0	0	1	0	No	I did't absent or take vacation	0	Twice	Yes
27	Female	Saudi	Single	With my family	3000	No regular exercise	6-8 hours	Never smoke	No	0	0	0	0	0	No	0	0	0	0	لا أستخدم أي أدوية	0	0	0	0	1	Prince Sultan Cultural Center	Administrative	7	No	0	> 20 Clients	200	Night shift	8 hours	1 day/week	Yes	> 15 Min.	أطلب المساعدة من زملائي في العمل	0	1	0	0	0	0	No	I did't absent or take vacation	0	3 times or more	Yes
55	Male	Saudi	Married	With my family	6222	Daily	6-8 hours	Never smoke	Yes	1	0	0	0	0	No	0	0	0	0	لا أستخدم أي أدوية	0	0	0	0	1	Al Hamila PHC	security	11	Yes	1	> 20 Clients	80	Rotating shift	8 hours	2 day/week	No	0	أتحدث مع أصدقائي	1	0	0	0	0	0	No	I did't absent or take vacation	0	I never took a swab	No
30	Female	Saudi	Married	With my family	0	1-2 times	6-8 hours	Never smoke	No	0	0	0	0	0	No	0	0	0	0	لا أستخدم أي أدوية	0	0	0	0	1	Prince Sultan Cultural Center	Other	7	No	0	> 20 Clients	100	Night shift	8 hours	1 day/week	Yes	10-15 Min.	أطلب المساعدة من زملائي في العمل	0	1	0	0	0	0	No	I did't absent or take vacation	0	I never took a swab	No
22	Male	Saudi	Single	With my family	6000	No regular exercise	< 6 hours	Never smoke	No	0	0	0	0	0	No	0	0	0	0	لا أستخدم أي أدوية	0	0	0	0	1	Prince Sultan Cultural Center	Administrative	6	Yes	1	> 20 Clients	250	Night shift	> 8 hours	I don't have a weekend	No	0	أتحدث مع أصدقائي, أطلب المساعدة من زملائي في العمل	1	1	0	0	0	0	No	I did't absent or take vacation	0	Twice	No
20	Female	Saudi	Single	With my family	3000	No regular exercise	< 6 hours	Never smoke	No	0	0	0	0	0	No	0	0	0	0	لا أستخدم أي أدوية	0	0	0	0	1	Abha field hospital	Other	3	Yes	1	> 20 Clients	1000	Night shift	< 8 hours	2 day/week	Yes	10-15 Min.	أتحدث مع أصدقائي, أجلس 1 وأتحدث معهم	1	0	1	0	0	0	No	I did't absent or take vacation	0	Once	No
24	Female	Saudi	Single	With my family	6000	No regular exercise	> 8 hours	Never smoke	No	0	0	0	0	0	No	0	0	0	0	لا أستخدم أي أدوية	0	0	0	0	1	Prince Sultan Cultural Center	Administrative	7	No	0	> 20 Clients	120	Night shift	8 hours	1 day/week	Yes	> 15 Min.	أتحدث مع أصدقائي	1	0	0	0	0	0	No	I did't absent or take vacation	0	3 times or more	Yes
23	Female	Saudi	Divorced	With my family	6000	1-2 times	> 8 hours	Never smoke	No	0	0	0	0	0	No	0	0	0	0	لا أستخدم أي أدوية	0	0	0	0	1	Prince Sultan Cultural Center	Administrative	7	No	0	> 20 Clients	200	Night shift	8 hours	1 day/week	Yes	10-15 Min.	أتحدث مع أصدقائي, أطلب المساعدة من زملائي في العمل	1	1	0	0	0	0	No	I did't absent or take vacation	0	3 times or more	No
37	Female	Saudi	Married	With my family	6000	No regular exercise	6-8 hours	Never smoke	No	0	0	0	0	0	No	0	0	0	0	لا أستخدم أي أدوية	0	0	0	0	1	Prince Sultan Cultural Center	Other	8	No	0	> 20 Clients	200	Night shift	8 hours	1 day/week	Yes	> 15 Min.	أتحدث مع أصدقائي, أجلس 1 وأتحدث معهم	1	0	1	0	0	0	Yes	5-10 Days	Sick leave	3 times or more	Yes
24	Female	Saudi	Single	With my family	3000	No regular exercise	6-8 hours	Never smoke	No	0	0	0	0	0	No	0	0	0	0	لا أستخدم أي أدوية	0	0	0	0	1	Prince Sultan Cultural Center	Administrative	8	Yes	1	> 20 Clients	200	Night shift	8 hours	1 day/week	Yes	10-15 Min.	أتحدث مع أصدقائي, أجلس 1 وأتحدث معهم	1	0	1	0	0	0	No	I did't absent or take vacation	0	3 times or more	No
24	Male	Saudi	Single	With my family	3600	1-2 times	< 6 hours	Never smoke	No	0	0	0	0	0	No	0	0	0	0	لا أستخدم أي أدوية	0	0	0	0	1	Abha field hospital	security	5	Yes	1	10-20 Clients	0	Rotating shift	8 hours	1 day/week	Yes	10-15 Min.	أجلس 1 وأتحدث معهم	0	0	1	0	0	0	No	I did't absent or take vacation	0	I never took a swab	No
32	Female	Saudi	Married	With my family	3000	3 to 4 times	6-8 hours	Ex-smoker	No	0	0	0	0	0	No	0	0	0	0	أي نوع من مسكنات الآلام	0	0	0	1	0	Prince Sultan Cultural Center	Other	7	Yes	1	> 20 Clients	50	Night shift	8 hours	1 day/week	Yes	> 15 Min.	أطلب المساعدة من زملائي في العمل, أأكل كثيرًا, أجلس بمفردي	0	1	0	0	1	1	Yes	< 5 Days	Sick leave	Twice	No
32	Female	Saudi	Single	With my family	2000	3 to 4 times	6-8 hours	Never smoke	No	0	0	0	0	0	No	0	0	0	0	لا أستخدم أي أدوية	0	0	0	0	1	Prince Sultan Cultural Center	Other	5	No	0	> 20 Clients	100	Night shift	8 hours	1 day/week	Yes	10-15 Min.	أتحدث مع أصدقائي, أطلب المساعدة من زملائي في العمل	1	1	0	0	0	0	No	I did't absent or take vacation	0	3 times or more	Yes
23	Female	Saudi	Single	With my family	0	No regular exercise	> 8 hours	Never smoke	No	0	0	0	0	0	Yes	0	1	0	0	لا أستخدم أي أدوية	0	0	0	0	1	Prince Sultan Cultural Center	Other	6	No	0	> 20 Clients	60	Night shift	8 hours	1 day/week	Yes	> 15 Min.	أطلب المساعدة من زملائي في العمل, أجلس بمفردي	0	1	0	0	0	1	Yes	< 5 Days	Sick leave	Once	No
26	Female	Saudi	Divorced	With my family	6000	No regular exercise	> 8 hours	Never smoke	No	0	0	0	0	0	No	0	0	0	0	لا أستخدم أي أدوية	0	0	0	0	1	Prince Sultan Cultural Center	Administrative	7	No	0	> 20 Clients	500	Night shift	8 hours	1 day/week	Yes	10-15 Min.	أتحدث مع أصدقائي, أجلس 1 وأتحدث معهم, أجلس بمفردي	1	0	1	0	0	1	Yes	5-10 Days	Annual leave	Twice	Yes
31	Male	Saudi	Married	With my family	10000	No regular exercise	6-8 hours	Current smoker	Yes	1	0	0	0	0	Yes	0	1	0	0	أدوية للقلق	0	1	0	0	0	Abha field hospital	Nurse	10	Yes	7	> 20 Clients	100	Night shift	8 hours	2 day/week	Yes	10-15 Min.	أنام كثيرًا	0	0	0	1	0	0	No	I did't absent or take vacation	0	3 times or more	No
23	Female	Saudi	Single	With my family	6000	No regular exercise	6-8 hours	Never smoke	No	0	0	0	0	0	No	0	0	0	0	لا أستخدم أي أدوية	0	0	0	0	1	Prince Sultan Cultural Center	Administrative	3	No	0	> 20 Clients	1000	Night shift	8 hours	1 day/week	Yes	10-15 Min.	أتحدث مع أصدقائي, أطلب المساعدة من زملائي في العمل, أجلس 1 وأتحدث معهم	1	1	1	0	0	0	Yes	< 5 Days	Sick leave	Once	No
28	Female	Saudi	Single	With my family	11616	No regular exercise	6-8 hours	Never smoke	No	0	0	0	0	0	No	0	0	0	0	لا أستخدم أي أدوية	0	0	0	0	1	Al Jurf PHC	Public health specialist	12	Yes	4	> 20 Clients	50	Morning shift	8 hours	2 day/week	No	0	أتحدث مع أصدقائي, أجلس بمفردي	1	0	0	0	0	1	Yes	5-10 Days	Sick leave	Once	No
28	Female	Saudi	Single	With my family	11585	No regular exercise	< 6 hours	Never smoke	No	0	0	0	0	0	No	0	0	0	0	أي نوع من مسكنات الآلام	0	0	0	1	0	Al Jurf PHC	Nurse	12	Yes	3	> 20 Clients	200	Morning shift	8 hours	2 day/week	No	0	أجلس بمفردي	0	0	0	0	0	1	No	I did't absent or take vacation	0	3 times or more	Yes
28	Female	Saudi	Married	With my family	10000	No regular exercise	< 6 hours	Never smoke	No	0	0	0	0	0	No	0	0	0	0	لا أستخدم أي أدوية	0	0	0	0	1	Al Jurf PHC	Nurse	11	Yes	5	> 20 Clients	60	Morning shift	8 hours	2 day/week	No	0	أنام كثيرًا, أجلس بمفردي	0	0	0	1	0	1	Yes	< 5 Days	Sick leave	I never took a swab	No
49	Female	Saudi	Divorced	With my family	16000	No regular exercise	< 6 hours	Never smoke	Yes	0	0	0	1	Hypothyroidism	Yes	0	0	1	0	أي نوع من مسكنات الآلام	0	0	0	1	0	Al Hamila PHC	Nurse	12	Yes	25	> 20 Clients	30	Morning shift	8 hours	2 day/week	Yes	10-15 Min.	أطلب المساعدة من زملائي في العمل	0	1	0	0	0	0	Yes	5-10 Days	Annual leave	3 times or more	No
35	Female	Saudi	Married	With my family	14000	1-2 times	< 6 hours	Never smoke	No	0	0	0	0	0	No	0	0	0	0	لا أستخدم أي أدوية	0	0	0	0	1	Al Hamila PHC	Nurse	12	Yes	11	> 20 Clients	200	Morning shift	8 hours	2 day/week	No	0	أطلب المساعدة من زملائي في العمل	0	1	0	0	0	0	Yes	5-10 Days	Annual leave	I never took a swab	No
33	Male	Saudi	Single	With my family	4475	1-2 times	6-8 hours	Never smoke	No	0	0	0	0	0	No	0	0	0	0	لا أستخدم أي أدوية	0	0	0	0	1	Al Jurf PHC	Administrative	12	Yes	9	> 20 Clients	120	Morning shift	8 hours	2 day/week	Yes	10-15 Min.	أطلب المساعدة من زملائي في العمل, أجلس 1 وأتحدث معهم	0	1	1	0	0	0	Yes	5-10 Days	Sick leave	3 times or more	Yes
28	Male	Saudi	Married	With my family	12000	No regular exercise	< 6 hours	Never smoke	No	0	0	0	0	0	No	0	0	0	0	لا أستخدم أي أدوية	0	0	0	0	1	Al Bareed PHC	pharmacist	5	Yes	3	> 20 Clients	150	Morning shift	8 hours	2 day/week	No	0	أجلس 1 وأتحدث معهم	0	0	1	0	0	0	Yes	5-10 Days	Annual leave	Once	No
32	Male	Non Saudi	Married	With my family	6000	Daily	< 6 hours	Never smoke	Yes	0	1	0	0	0	No	0	0	0	0	لا أستخدم أي أدوية	0	0	0	0	1	Tareeb PHC	physician	5	Yes	7	> 20 Clients	250	Morning shift	8 hours	2 day/week	No	0	أجلس 1 وأتحدث معهم	0	0	1	0	0	0	No	I did't absent or take vacation	0	I never took a swab	No
34	Male	Saudi	Married	Alone	13000	1-2 times	< 6 hours	Never smoke	No	0	0	0	0	0	No	0	0	0	0	لا أستخدم أي أدوية	0	0	0	0	1	Abha field hospital	pharmacist	8	Yes	11	> 20 Clients	12	Rotating shift	8 hours	2 day/week	Yes	10-15 Min.	أجلس بمفردي	0	0	0	0	0	1	No	I did't absent or take vacation	0	Once	No
29	Female	Saudi	Single	With my family	12000	1-2 times	6-8 hours	Never smoke	Yes	0	0	1	0	0	No	0	0	0	0	أي نوع من مسكنات الآلام	0	0	0	1	0	Bareq PHC	Nurse	6	Yes	4	> 20 Clients	200	Night shift	8 hours	2 day/week	No	0	أنام كثيرًا, أأكل كثيرًا	0	0	0	1	1	0	Yes	5-10 Days	Annual leave	I never took a swab	No
32	Male	Saudi	Married	With my family	3954	1-2 times	6-8 hours	Never smoke	No	0	0	0	0	0	No	0	0	0	0	لا أستخدم أي أدوية	0	0	0	0	1	Bareq PHC	Administrative	3	Yes	4	> 20 Clients	150	Morning shift	8 hours	2 day/week	No	0	أطلب المساعدة من زملائي في العمل	0	1	0	0	0	0	No	I did't absent or take vacation	0	I never took a swab	No
43	Male	Saudi	Married	With my family	6000	1-2 times	6-8 hours	Current smoker	No	0	0	0	0	0	No	0	0	0	0	لا أستخدم أي أدوية	0	0	0	0	1	Bareq PHC	Other	12	Yes	11	> 20 Clients	200	Morning shift	> 8 hours	2 day/week	No	0	أطلب المساعدة من زملائي في العمل	0	1	0	0	0	0	No	I did't absent or take vacation	0	Twice	Yes
33	Female	Saudi	Single	With my family	10000	5 to 6 times	6-8 hours	Never smoke	Yes	0	0	0	0	Irritable Bowel Syndrome	No	0	0	0	0	لا أستخدم أي أدوية	0	0	0	0	1	Bareq PHC	Nurse	4	Yes	12	> 20 Clients	70	Rotating shift	8 hours	2 day/week	Yes	10-15 Min.	أتحدث مع أصدقائي, أطلب المساعدة من زملائي في العمل, أجلس 1 وأتحدث معهم, أجلس بمفردي	1	1	1	0	0	1	Yes	> 10 Days	Annual leave	Twice	No
36	Female	Saudi	Widowed	Alone	5991	No regular exercise	< 6 hours	Never smoke	No	0	0	0	0	0	No	0	0	0	0	لا أستخدم أي أدوية	0	0	0	0	1	Mahayel Vaccination Center	Administrative	12	Yes	6	> 20 Clients	450	Morning shift	8 hours	2 day/week	Yes	< 10 Min.	أتحدث مع أصدقائي, أطلب المساعدة من زملائي في العمل	1	1	0	0	0	0	Yes	5-10 Days	Annual leave	Twice	Yes
34	Female	Saudi	Single	With one of my relative \ friend	10000	3 to 4 times	6-8 hours	Never smoke	No	0	0	0	0	0	No	0	0	0	0	لا أستخدم أي أدوية	0	0	0	0	1	Mahayel Vaccination Center	Public health specialist	10	Yes	3	> 20 Clients	100	Morning shift	8 hours	2 day/week	Yes	10-15 Min.	أتحدث مع أصدقائي, أطلب المساعدة من زملائي في العمل, أجلس 1 وأتحدث معهم, أجلس بمفردي	1	1	1	0	0	1	Yes	> 10 Days	Annual leave	I never took a swab	No
33	Female	Saudi	Married	With my family	13000	No regular exercise	< 6 hours	Never smoke	No	0	0	0	0	0	No	0	0	0	0	لا أستخدم أي أدوية	0	0	0	0	1	Bareq PHC	Nurse	4	Yes	10	> 20 Clients	40	Morning shift	8 hours	2 day/week	No	0	أجلس 1 وأتحدث معهم, أأكل كثيرًا	0	0	1	0	1	0	Yes	< 5 Days	Annual leave	Once	Yes
35	Male	Saudi	Married	With my family	11000	No regular exercise	< 6 hours	Never smoke	No	0	0	0	0	0	No	0	0	0	0	لا أستخدم أي أدوية	0	0	0	0	1	Mahayel Vaccination Center	Other	12	Yes	9	> 20 Clients	200	Night shift	8 hours	2 day/week	Yes	10-15 Min.	أجلس بمفردي	0	0	0	0	0	1	Yes	> 10 Days	Annual leave	3 times or more	No
31	Female	Saudi	Divorced	With my family	15400	No regular exercise	6-8 hours	Current smoker	No	0	0	0	0	0	No	0	0	0	0	لا أستخدم أي أدوية	0	0	0	0	1	Mahayel Vaccination Center	Nurse	13	Yes	10	> 20 Clients	3000	Morning shift	8 hours	2 day/week	Yes	10-15 Min.	أطلب المساعدة من زملائي في العمل	0	1	0	0	0	0	Yes	> 10 Days	Annual leave	I never took a swab	No
35	Male	Saudi	Married	With my family	4000	1-2 times	6-8 hours	Current smoker	No	0	0	0	0	0	No	0	0	0	0	لا أستخدم أي أدوية	0	0	0	0	1	Mahayel Vaccination Center	Administrative	12	Yes	2	> 20 Clients	60	Night shift	8 hours	I don't have a weekend	No	0	أطلب المساعدة من زملائي في العمل	0	1	0	0	0	0	No	I did't absent or take vacation	0	3 times or more	No
31	Female	Saudi	Single	With my family	1000	Daily	6-8 hours	Never smoke	No	0	0	0	0	0	No	0	0	0	0	لا أستخدم أي أدوية	0	0	0	0	1	Mahayel Vaccination Center	Nurse	13	Yes	11	> 20 Clients	200	Night shift	8 hours	2 day/week	Yes	10-15 Min.	أتحدث مع أصدقائي	1	0	0	0	0	0	No	I did't absent or take vacation	0	I never took a swab	No
43	Male	Saudi	Married	With my family	7000	1-2 times	6-8 hours	Ex-smoker	No	0	0	0	0	0	No	0	0	0	0	لا أستخدم أي أدوية	0	0	0	0	1	Mahayel Vaccination Center	Administrative	9	Yes	19	> 20 Clients	100	Morning shift	8 hours	2 day/week	No	0	أجلس بمفردي	0	0	0	0	0	1	Yes	> 10 Days	Annual leave	Once	No
36	Male	Saudi	Married	With my family	9000	No regular exercise	< 6 hours	Current smoker	No	0	0	0	0	0	Yes	0	1	1	0	لا أستخدم أي أدوية	0	0	0	0	1	Mahayel Vaccination Center	Nurse	6	Yes	7	> 20 Clients	200	Night shift	8 hours	2 day/week	Yes	10-15 Min.	أتحدث مع أصدقائي	1	0	0	0	0	0	Yes	> 10 Days	Annual leave	Twice	No
34	Male	Saudi	Married	With my family	10514	1-2 times	6-8 hours	Never smoke	No	0	0	0	0	0	No	0	0	0	0	لا أستخدم أي أدوية	0	0	0	0	1	Mahayel Vaccination Center	Nurse	5	Yes	10	> 20 Clients	100	Night shift	8 hours	2 day/week	Yes	10-15 Min.	أطلب المساعدة من زملائي في العمل	0	1	0	0	0	0	Yes	< 5 Days	Annual leave	Once	No
41	Male	Saudi	Single	With my family	7000	3 to 4 times	6-8 hours	Current smoker	No	0	0	0	0	0	No	0	0	0	0	لا أستخدم أي أدوية	0	0	0	0	1	Mahayel Vaccination Center	Administrative	2	Yes	11	> 20 Clients	150	Morning shift	8 hours	2 day/week	No	0	أتحدث مع أصدقائي	1	0	0	0	0	0	No	I did't absent or take vacation	0	I never took a swab	No
28	Male	Saudi	Single	With my family	5900	No regular exercise	6-8 hours	Ex-smoker	No	0	0	0	0	0	No	0	0	0	0	لا أستخدم أي أدوية	0	0	0	0	1	Mahayel Vaccination Center	Administrative	9	Yes	4	> 20 Clients	35	Night shift	8 hours	2 day/week	Yes	> 15 Min.	أتحدث مع أصدقائي, أطلب المساعدة من زملائي في العمل	1	1	0	0	0	0	No	I did't absent or take vacation	0	Once	No
37	Male	Saudi	Married	With my family	11100	No regular exercise	6-8 hours	Current smoker	No	0	0	0	0	0	No	0	0	0	0	لا أستخدم أي أدوية	0	0	0	0	1	Mahayel Vaccination Center	Other	1	Yes	7	> 20 Clients	200	Morning shift	8 hours	2 day/week	Yes	10-15 Min.	أتحدث مع أصدقائي, أطلب المساعدة من زملائي في العمل, أنام كثيرًا	1	1	0	1	0	0	No	I did't absent or take vacation	0	Twice	Yes
36	Male	Saudi	Single	With my family	10000	No regular exercise	> 8 hours	Current smoker	No	0	0	0	0	0	No	0	0	0	0	لا أستخدم أي أدوية	0	0	0	0	1	Mahayel Vaccination Center	Other	3	Yes	17	> 20 Clients	60	Night shift	< 8 hours	2 day/week	No	0	أطلب المساعدة من زملائي في العمل	0	1	0	0	0	0	No	I did't absent or take vacation	0	Twice	Yes
30	Female	Saudi	Married	With my family	10200	Daily	6-8 hours	Never smoke	No	0	0	0	0	0	No	0	0	0	0	لا أستخدم أي أدوية	0	0	0	0	1	Mahayel Vaccination Center	Nurse	11	Yes	3	> 20 Clients	100	Morning shift	8 hours	2 day/week	No	0	أطلب المساعدة من زملائي في العمل	0	1	0	0	0	0	Yes	5-10 Days	Sick leave	Once	Yes
31	Male	Saudi	Married	With my family	25000	No regular exercise	< 6 hours	Never smoke	Yes	0	0	1	0	0	No	0	0	0	0	لا أستخدم أي أدوية	0	0	0	0	1	Abha field hospital	physician	14	Yes	8	> 20 Clients	1000	Rotating shift	> 8 hours	I don't have a weekend	No	0		0	0	0	0	1	0	Yes	> 10 Days	Annual leave	3 times or more	No
28	Male	Saudi	Married	With my family	10367	No regular exercise	6-8 hours	Current smoker	No	0	0	0	0	0	No	0	0	0	0	لا أستخدم أي أدوية	0	0	0	0	1	Abha field hospital	Public health specialist	14	Yes	2	> 20 Clients	500	Morning shift	> 8 hours	2 day/week	No	0		1	1	1	0	0	0	Yes	5-10 Days	Annual leave	Once	Yes
55	Male	Non Saudi	Married	Alone	18000	1-2 times	6-8 hours	Ex-smoker	Yes	0	1	0	0	0	No	0	0	0	0	لا أستخدم أي أدوية	0	0	0	0	1	Abha field hospital	physician	9	Yes	9	> 20 Clients	300	Morning shift	8 hours	2 day/week	Yes	10-15 Min.		0	0	1	0	0	0	No	I did't absent or take vacation	0	Once	No
37	Male	Saudi	Married	With my family	15000	No regular exercise	6-8 hours	Never smoke	No	0	0	0	0	0	No	0	0	0	0	لا أستخدم أي أدوية	0	0	0	0	1	Abha field hospital	physician	12	Yes	10	> 20 Clients	400	Rotating shift	> 8 hours	2 day/week	No	0		0	1	0	0	0	0	No	I did't absent or take vacation	0	3 times or more	Yes
33	Male	Saudi	Married	With my family	13000	No regular exercise	< 6 hours	Ex-smoker	No	0	0	0	0	0	No	0	0	0	0	لا أستخدم أي أدوية	0	0	0	0	1	Abha field hospital	Administrative	3	Yes	5	> 20 Clients	150	Morning shift	8 hours	2 day/week	No	0		0	0	0	0	0	1	No	I did't absent or take vacation	0	3 times or more	Yes
37	Male	Saudi	Married	With my family	6000	No regular exercise	< 6 hours	Never smoke	Yes	0	0	1	0	0	No	0	0	0	0	لا أستخدم أي أدوية	0	0	0	0	1	Mahayel Vaccination Center	Administrative	13	Yes	11	> 20 Clients	70	Night shift	8 hours	2 day/week	Yes	10-15 Min.		1	0	0	0	0	0	Yes	> 10 Days	Annual leave	I never took a swab	No
33	Male	Saudi	Married	With my family	9222	No regular exercise	6-8 hours	Ex-smoker	No	0	0	0	0	0	No	0	0	0	0	أي نوع من مسكنات الآلام	0	0	0	1	0	King khalid university medical service	Nurse	4	No	0	> 20 Clients	50	Morning shift	> 8 hours	2 day/week	No	0		0	0	0	0	0	1	Yes	< 5 Days	Annual leave	3 times or more	No
31	Female	Saudi	Single	Alone	11000	No regular exercise	6-8 hours	Never smoke	No	0	0	0	0	0	No	0	0	0	0	لا أستخدم أي أدوية	0	0	0	0	1	King khalid university medical service	Nurse	12	No	0	> 20 Clients	300	Night shift	> 8 hours	2 day/week	Yes	> 15 Min.		1	0	0	0	0	0	Yes	5-10 Days	Annual leave	3 times or more	No
34	Female	Saudi	Married	With my family	3000	Daily	6-8 hours	Never smoke	Yes	1	0	0	0	0	No	0	0	0	0	لا أستخدم أي أدوية	0	0	0	0	1	King khalid university medical service	security	6	No	0	> 20 Clients	20	Morning shift	> 8 hours	2 day/week	Yes	> 15 Min.		0	1	0	0	0	0	Yes	< 5 Days	Sick leave	Twice	Yes
30	Male	Saudi	Married	With my family	9000	1-2 times	6-8 hours	Never smoke	No	0	0	0	0	0	Yes	1	1	0	1	لا أستخدم أي أدوية	0	0	0	0	1	King khalid university medical service	Nurse	12	No	0	> 20 Clients	30	Morning shift	8 hours	2 day/week	Yes	10-15 Min.		0	1	0	0	0	0	No	I did't absent or take vacation	0	3 times or more	Yes
27	Female	Saudi	Single	With my family	9000	No regular exercise	< 6 hours	Never smoke	No	0	0	0	0	0	No	0	0	0	0	لا أستخدم أي أدوية	0	0	0	0	1	King khalid university medical service	Nurse	3	No	0	> 20 Clients	30	Morning shift	8 hours	2 day/week	Yes	> 15 Min.		1	1	1	0	0	0	No	I did't absent or take vacation	0	Twice	No
47	Female	Saudi	Married	With my family	3000	1-2 times	6-8 hours	Never smoke	Yes	0	1	0	0	0	No	0	0	0	0	لا أستخدم أي أدوية	0	0	0	0	1	King khalid university medical service	security	4	No	0	> 20 Clients	25	Morning shift	8 hours	2 day/week	Yes	10-15 Min.		0	0	0	0	0	1	No	I did't absent or take vacation	0	Twice	Yes
28	Female	Saudi	Single	With my family	3000	1-2 times	< 6 hours	Never smoke	No	0	0	0	0	0	No	0	0	0	0	لا أستخدم أي أدوية	0	0	0	0	1	King khalid university medical service	security	6	No	0	> 20 Clients	100	Rotating shift	8 hours	2 day/week	Yes	> 15 Min.		1	0	1	0	0	1	Yes	< 5 Days	Sick leave	3 times or more	Yes
26	Male	Saudi	Single	With my family	5000	1-2 times	6-8 hours	Ex-smoker	No	0	0	0	0	0	No	0	0	0	0	لا أستخدم أي أدوية	0	0	0	0	1	Mahayel Vaccination Center	Other	10	Yes	2	> 20 Clients	50	Night shift	8 hours	I don't have a weekend	No	0		0	1	0	0	0	0	Yes	< 5 Days	Sick leave	I never took a swab	No
29	Female	Saudi	Single	With my family	7000	1-2 times	< 6 hours	Never smoke	No	0	0	0	0	0	No	0	0	0	0	لا أستخدم أي أدوية	0	0	0	0	1	Mahayel Vaccination Center	Nurse	9	Yes	8	> 20 Clients	145	Rotating shift	8 hours	2 day/week	No	0		1	0	0	0	0	0	No	I did't absent or take vacation	0	Twice	Yes
[truncated: 33 more columns]
